# Supplementary material for: Restorative Community Building Practices: A Train-the-Trainer Workshop for Medical Students, Staff, and Faculty
Source: MedEdPORTAL. 2025 Sep 23;21:11547. doi: 10.15766/mep_2374-8265.11547 (PMC12454668; doi:10.15766/mep_2374-8265.11547)
Supplement: Supplementary file 1 — Training Schedule.docxRP Training Lecture 1.pptxRP Training Circle Scripts.docxRP in Academic Medicine.docxRP Training Lecture 2.pptxWorkshop Pre- and Postsurveys.docx3-Month Follow-Up Survey.docx [file mep_2374-8265.11547-s001.zip]

Archive with 8 entries (8 files):
- A. Training Schedule.docx
- B. RP Training Lecture 1.pptx
- C. RP Training Circle Scripts.docx
- E. RP Training Lecture 2.pptx
- D. RP in Academic Medicine.docx
- F. Workshop Pre- and Postsurveys.docx
- G. 3-Month Follow-Up Survey.docx
- _Educational Summary Report_11547.pdf
